# Supplementary material for: Ten years of surveillance of the Yulong plague focus in China and the molecular typing and source tracing of the isolates
Source: PLoS Negl Trop Dis. 2018 Mar 30;12(3):e0006352. doi: 10.1371/journal.pntd.0006352 (PMC5895057; doi:10.1371/journal.pntd.0006352)
Supplement: S1 Table — (XLSX) [file pntd.0006352.s001.xlsx]

## Sheet: Sheet1
Table S1 information and CRISPR & DFR loci in 46 Y.pestis strains
Strain ID	Year	Location	Source	CRISPR(YPa)	CRISPR(YPb)	CRISPR(YPc)	DFR01	DFR02	DFR03	DFR04	DFR05	DFR06	DFR07	DFR08	DFR09	DFR10	DFR11	DFR12	DFR13	DFR14	DFR15	DFR16	DFR17	DFR18	DFR19	DFR20	DFR21	DFR22	DFR23	PMT1
Burma1	1990	Burma	R.flavipectus	a1-a2-a3-a4-a5-a6-a7-a8	b1-b2-b3-b4-b5	c1-c2-c3	─	─	┼	─	┼	┼	┼	┼	┼	┼	┼	┼	┼	┼	┼	┼	┼	┼	┼	┼	┼	┼	─	┼
Burma2	1991	Burma	R.flavipectus	a1-a2-a3-a4-a5-a6-a7-a8	b1-b2-b3-b4-b5	c1-c2-c3	─	─	┼	─	┼	┼	┼	┼	┼	┼	┼	┼	┼	┼	┼	┼	┼	┼	┼	┼	┼	┼	─	┼
YNBN1	1992	Yunnan Banna	R.flavipectus	a1-a2-a3-a4-a5-a6-a7-a8	b1-b2-b3-b4-b5	c1-c2-c3	─	─	┼	─	┼	┼	┼	┼	┼	┼	┼	┼	┼	┼	┼	┼	┼	┼	┼	┼	┼	┼	─	┼
YNBS10	1994	Yunnan Baoshan	X.cheopis	a1-a2-a3-a4-a5-a6-a7-a8	b1-b2-b3-b4-b5	c1-c2-c3	─	─	┼	─	┼	┼	┼	┼	┼	┼	┼	┼	┼	┼	┼	┼	┼	┼	┼	┼	┼	┼	─	┼
YNDH11	1986	Yunnan Dehong	L.segnis	a1-a2-a3-a4-a5-a6-a7-a8	b1-b2-b3-b4-b5	c1-c2-c3	─	─	┼	─	┼	┼	┼	┼	┼	┼	┼	┼	┼	┼	┼	┼	┼	┼	┼	┼	┼	┼	─	┼
GX1	2000	Guangxi	R.flavipectus	a1-a2-a3-a4-a5-a6-a7-a8	b1-b2-b3-b4-b5	c1-c2-c3	─	─	┼	─	┼	┼	┼	┼	┼	┼	┼	┼	┼	┼	┼	┼	┼	┼	┼	┼	┼	┼	─	┼
GX3	2001	Guangxi	Human	a1-a2-a3-a4-a5-a6-a7-a8	b1-b2-b3-b4-b5	c1-c2-c3	─	─	┼	─	┼	┼	┼	┼	┼	┼	┼	┼	┼	┼	┼	┼	┼	┼	┼	┼	┼	┼	─	┼
GZ5	2000	Guizhou	R.flavipectus	a1-a2-a3-a4-a5-a6-a7-a8	b1-b2-b3-b4-b5	c1-c2-c3	─	─	┼	─	┼	┼	┼	┼	┼	┼	┼	┼	┼	┼	┼	┼	┼	┼	─	┼	┼	┼	─	┼
GZ11	2000	Guizhou	X.cheopis	a1-a2-a3-a4-a5-a6-a7-a8	b1-b2-b3-b4-b5	c1-c2-c3	─	─	┼	─	┼	┼	┼	┼	┼	┼	┼	┼	┼	┼	┼	┼	┼	┼	─	┼	┼	┼	─	┼
YNHH5	1996	Yunnan Honghe	R.flavipectus	a1-a2-a3-a4-a5-a6-a7-a8	b1-b2-b3-b4-b5	c1-c2-c3	─	─	┼	─	┼	┼	┼	┼	┼	┼	┼	┼	┼	┼	┼	┼	┼	┼	┼	┼	┼	┼	─	┼
YNJC10	1984	Yunnan Jianchuan	S.angustifrontalis	a1-a2-a3-a5-a6-a7-a52	b1-b2-b3-b4	c1-c2-c3	─	─	┼	─	┼	┼	┼	┼	┼	┼	┼	┼	─	┼	┼	┼	┼	┼	┼	┼	┼	┼	─	┼
YNJC21	1985	Yunnan Jianchuan	A.chevrieri	a1-a2-a3-a5-a6-a7-a52	b1-b2-b3-b4	c1-c2-c3	─	─	┼	─	┼	┼	┼	┼	┼	┼	┼	┼	─	┼	┼	┼	┼	┼	┼	┼	┼	┼	─	┼
YNJC16	1989	Yunnan Jianchuan	E.miletus	a1-a2-a3-a5-a6-a7-a52	b1-b2-b3-b4	c1-c2-c3	─	─	┼	─	┼	┼	┼	┼	┼	┼	┼	┼	─	┼	┼	┼	┼	┼	┼	┼	┼	┼	─	┼
YNJC19	1954	Yunnan Jianchuan	Human	a1-a2-a3-a5-a6-a7-a52	b1-b2-b3-b4	c1-c2-c3	─	─	┼	─	┼	┼	┼	┼	┼	┼	┼	┼	─	┼	┼	┼	┼	┼	┼	┼	┼	┼	─	┼
YNJC1	1954	Yunnan Jianchuan	R.flavipectus	a1-a2-a3-a5-a6-a7-a52	b1-b2-b3-b4	c1-c2-c3	─	─	┼	─	┼	┼	┼	┼	┼	┼	┼	┼	─	┼	┼	┼	┼	┼	┼	┼	┼	┼	─	┼
YNJC3	1977	Yunnan Jianchuan	C.quadratus	a1-a2-a3-a5-a6-a7-a52	b1-b2-b3-b4	c1-c2-c3	─	─	┼	─	┼	┼	┼	┼	┼	┼	┼	┼	─	┼	┼	┼	┼	┼	┼	┼	┼	┼	─	┼
YNJC6	1980	Yunnan Jianchuan	N. specialis	a1-a2-a3-a5-a6-a7-a52	b1-b2-b3-b4	c1-c2-c3	─	─	┼	─	┼	┼	┼	┼	┼	┼	┼	┼	─	┼	┼	┼	┼	┼	┼	┼	┼	┼	─	┼
YNJC7	1982	Yunnan Jianchuan	A.chevrieri	a1-a2-a3-a5-a6-a7-a52	b1-b2-b3-b4	c1-c2-c3	─	─	┼	─	┼	┼	┼	┼	┼	┼	┼	┼	─	┼	┼	┼	┼	┼	┼	┼	┼	┼	─	┼
YNKM2	1997	Yunnan Kunming	X.cheopis	a1-a2-a3-a4-a5-a6-a7-a8	b1-b2-b3-b4-b5	c1-c2-c3	─	─	┼	─	┼	┼	┼	┼	┼	┼	┼	┼	┼	┼	┼	┼	┼	┼	┼	┼	┼	┼	─	┼
2009-3	2009	Yunnan Lijiang	A.chevrieri	a1-a2-a3-a4-a5-a6-a7	b1-b2-b3-b4	c1-c2-c3	─	─	┼	┼	┼	┼	┼	┼	┼	┼	┼	┼	─	┼	┼	┼	┼	┼	┼	┼	┼	┼	─	┼
2006-7	2006	Yunnan Lijiang	A.chevrieri	a1-a2-a3-a4-a5-a6-a7	b1-b2-b3-b4	c1-c2-c3	─	─	┼	┼	┼	┼	┼	┼	┼	┼	┼	┼	─	┼	┼	┼	┼	┼	┼	┼	┼	┼	─	┼
2008-3	2008	Yunnan Lijiang	E.proditor	a1-a2-a3-a4-a5-a6-a7	b1-b2-b3-b4	c1-c2-c3	─	─	┼	┼	┼	┼	┼	┼	┼	┼	┼	┼	─	┼	┼	┼	┼	┼	┼	┼	┼	┼	─	┼
2006-5	2006	Yunnan Lijiang	R.nitidus	a1-a2-a3-a4-a5-a6-a7	b1-b2-b3-b4	c1-c2-c3	─	─	┼	┼	┼	┼	┼	┼	┼	┼	┼	┼	─	┼	┼	┼	┼	┼	┼	┼	┼	┼	─	┼
2006-8	2006	Yunnan Lijiang	A.chevrieri	a1-a2-a3-a4-a5-a6-a7	b1-b2-b3-b4	c1-c2-c3	─	─	┼	┼	┼	┼	┼	┼	┼	┼	┼	┼	─	┼	┼	┼	┼	┼	┼	┼	┼	┼	─	┼
2006-3	2006	Yunnan Lijiang	N. specialis	a1-a2-a3-a4-a5-a6-a7	b1-b2-b3-b4	c1-c2-c3	─	─	┼	┼	┼	┼	┼	┼	┼	┼	┼	┼	─	┼	┼	┼	┼	┼	┼	┼	┼	┼	─	┼
2006-4	2006	Yunnan Lijiang	N. specialis	a1-a2-a3-a4-a5-a6-a7	b1-b2-b3-b4	c1-c2-c3	─	─	┼	┼	┼	┼	┼	┼	┼	┼	┼	┼	─	┼	┼	┼	┼	┼	┼	┼	┼	┼	─	┼
2014-1	2014	Yunnan Lijiang	A.chevrieri	a1-a2-a3-a4-a5-a6-a7	b1-b2-b3-b4	c1-c2-c3	─	─	┼	┼	┼	┼	┼	┼	┼	┼	─	┼	─	┼	┼	┼	┼	┼	┼	┼	┼	┼	─	┼
2014-2	2014	Yunnan Lijiang	A.chevrieri	a1-a2-a3-a4-a5-a6-a7	b1-b2-b3-b4	c1-c2-c3	─	─	┼	┼	┼	┼	┼	┼	┼	┼	─	┼	─	┼	┼	┼	┼	┼	┼	┼	┼	┼	─	┼
2014-3	2014	Yunnan Lijiang	E.miletus	a1-a2-a3-a4-a5-a6-a7	b1-b2-b3-b4	c1-c2-c3	─	─	┼	┼	┼	┼	┼	┼	┼	┼	─	┼	─	┼	┼	┼	┼	┼	┼	┼	┼	┼	─	┼
2014-5	2014	Yunnan Lijiang	A.chevrieri	a1-a2-a3-a4-a5-a6-a7	b1-b2-b3-b4	c1-c2-c3	─	─	┼	┼	┼	┼	┼	┼	┼	┼	─	┼	─	┼	┼	┼	┼	┼	┼	┼	┼	┼	─	┼
2014-7	2014	Yunnan Lijiang	A.chevrieri	a1-a2-a3-a4-a5-a6-a7	b1-b2-b3-b4	c1-c2-c3	─	─	┼	┼	┼	┼	┼	┼	┼	┼	─	┼	─	┼	┼	┼	┼	┼	┼	┼	┼	┼	─	┼
YNLC6	1990	Yunnan Lincang	Human	a1-a2-a3-a4-a5-a6-a7-a8	b1-b2-b3-b4-b5	c1-c2-c3	─	─	┼	─	┼	┼	┼	┼	┼	┼	┼	┼	┼	┼	┼	┼	┼	┼	┼	┼	┼	┼	─	┼
YNPE4	1995	Yunnan Puer	R.flavipectus	a1-a2-a3-a4-a5-a6-a7-a8	b1-b2-b3-b4-b5	c1-c2-c3	─	─	┼	─	┼	┼	┼	┼	┼	┼	┼	┼	┼	┼	┼	┼	┼	┼	┼	┼	┼	┼	─	┼
SC3	2009	Sichuan	M.himalayana	a1-a2-a3-a4-a5-a6-a7	b1-b2-b3-b4	c1-c2-c3	─	─	┼	┼	┼	┼	┼	┼	┼	┼	┼	┼	─	┼	┼	┼	┼	┼	┼	┼	┼	┼	─	┼
SC1	2009	Sichuan	M.himalayana	a1-a2-a3-a4-a5-a6-a7	b1-b2-b3-b4	c1-c2-c3	─	─	┼	┼	┼	┼	┼	┼	┼	┼	┼	┼	─	┼	┼	┼	┼	┼	┼	┼	┼	┼	─	┼
SC2	2009	Sichuan	M.himalayana	a1-a2-a3-a4-a5-a6-a7	b1-b2-b3-b4	c1-c2-c3	─	─	┼	┼	┼	┼	┼	┼	┼	┼	┼	┼	─	┼	┼	┼	┼	┼	┼	┼	┼	┼	─	┼
SC5	2009	Sichuan	M.himalayana	a1-a2-a3-a4-a5-a6-a7	b1-b2-b3-b4	c1-c2-c3	─	─	┼	┼	┼	┼	┼	┼	┼	┼	─	┼	─	┼	┼	┼	┼	┼	┼	┼	┼	┼	─	┼
SC6	2011	Sichuan	M.himalayana	a1-a2-a3-a4-a5-a6-a7	b1-b2-b3-b4	c1-c2-c3	─	─	┼	┼	┼	┼	┼	┼	┼	┼	┼	┼	─	┼	┼	┼	┼	┼	┼	┼	┼	┼	─	┼
YNWS10	2000	Yunnan Wenshan	Human	a1-a2-a3-a4-a5-a6-a7-a8	b1-b2-b3-b4-b5	c1-c2-c3	─	─	┼	─	┼	┼	┼	┼	┼	┼	┼	┼	┼	┼	┼	┼	┼	┼	┼	┼	┼	┼	─	┼
XZ5	2011	Tibet	M.himalayana	a1-a2-a3-a4-a5-a6-a7	b1-b2-b3-b4	c1-c2-c3	─	─	┼	┼	┼	┼	┼	┼	┼	┼	┼	┼	─	─	┼	┼	┼	┼	┼	┼	┼	─	─	┼
XZ6	2011	Tibet	M.himalayana	a1-a2-a3-a4-a5-a6-a7	b1-b2-b3-b4	c1-c2-c3	─	─	┼	┼	┼	┼	┼	┼	┼	┼	┼	┼	─	─	┼	┼	┼	┼	┼	┼	┼	─	─	┼
XZ7	2011	Tibet	M.himalayana	a1-a2-a3-a4-a5-a6-a7	b1-b2-b3-b4	c1-c2-c3	─	─	┼	┼	┼	┼	┼	┼	┼	┼	┼	┼	─	─	┼	┼	┼	┼	┼	┼	┼	─	─	┼
XZ8	2011	Tibet	M.himalayana	a1-a2-a3-a4-a5-a6-a7	b1-b2-b3-b4	c1-c2-c3	─	─	┼	┼	┼	┼	┼	┼	┼	┼	┼	┼	─	─	┼	┼	┼	┼	┼	┼	┼	─	─	┼
XZ1	1978	Tibet	M.himalayana	a1-a2-a3-a4-a5-a6-a7	b1-b2-b3-b4	c1-c2-c3	─	─	┼	┼	┼	┼	┼	┼	┼	┼	┼	┼	─	─	┼	┼	┼	┼	┼	┼	┼	─	─	┼
XZ2	1978	Tibet	M.himalayana	a1-a2-a3-a4-a5-a6-a7	b1-b2-b3-b4	c1-c2-c3	─	─	┼	┼	┼	┼	┼	┼	┼	┼	┼	┼	─	─	┼	┼	┼	┼	┼	┼	┼	┼	─	┼
YNYX1	1992	Yunnan Yuxi	R.flavipectus	a1-a2-a3-a4-a5-a6-a7-a8	b1-b2-b3-b4-b5	c1-c2-c3	─	─	┼	─	┼	┼	┼	┼	┼	┼	┼	┼	┼	┼	┼	┼	┼	┼	┼	┼	┼	┼	─	┼
