# Supplementary material for: Ten years of surveillance of the Yulong plague focus in China and the molecular typing and source tracing of the isolates
Source: PLoS Negl Trop Dis. 2018 Mar 30;12(3):e0006352. doi: 10.1371/journal.pntd.0006352 (PMC5895057; doi:10.1371/journal.pntd.0006352)
Supplement: S2 Table — (XLSX) [file pntd.0006352.s002.xlsx]

## Sheet: Sheet1
Table S2：The profiles of 26 VNTR of Y.pestis in MLVA “14+12” Scheme in three plague Foci in Yunnan and other plague foci in China.
Strain ID	Year	Location	Source	Repeat Numbers
				ms56	M58	M21	ms38	M15	M61	ms09	N2486	ms73	ms41	N2896	N3779	N0865	N2976	N2117	N1606	N2577	N3773	M33	M34	M22	M43	M25	M23	M28	M29
2006-5	2006	Yunnan Lijiang	R.nitidus	6.99313	7.08118	3.47714	5.70937	4.794	4.02389	34.6533	3.10706	6.02	6.98706	2.89562	4.08588	5.03722	3.03056	6.01889	6.04667	9.76286	3.99778	19.8089	3.33222	21.1714	4.96	16.9614	12.5114	3	6.61
2006-3	2006	Yunnan Lijiang	N. specialis	6.9925	7.08529	3.47571	5.70563	4.798	4.03444	34.6578	3.10941	6.02111	6.99647	2.95375	4.08235	5.03667	3.02778	6.01556	6.04556	9.77286	4.00444	19.8056	3.4	21.1743	4.88167	16.9671	12.5186	3	6.60875
2006-8	2006	Yunnan Lijiang	A.chevrieri	6.98937	7.08294	3.47	5.71188	4.778	4.01889	34.6594	3.09882	6.01778	6.98941	2.95375	4.08471	5.03667	3.03389	6.02444	6.04556	9.76143	3.97778	19.8022	3.41222	21.18	4.96333	16.9671	12.5271	3.05375	6.62
2006-4	2006	Yunnan Lijiang	N. specialis	6.98937	7.08529	3.47	5.70937	4.796	4.03389	34.6572	3.10059	6.01778	6.97412	2.90062	4.08588	5.03667	3.03056	6.02	6.04556	9.77429	3.98111	19.8022	3.40333	21.1743	4.87833	16.9671	12.5171	2.87375	6.62875
2006-7	2006	Yunnan Lijiang	A.chevrieri	6.99	7.08294	3.53143	5.70563	4.778	4.03	34.6672	3.09824	6.01944	6.98647	2.89562	4.08353	5.04167	3.03556	6.01556	6.04667	9.76286	3.99889	19.7989	3.41444	21.1671	4.87667	16.9671	12.5129	3.05375	6.61375
2008-3	2008	Yunnan Lijiang	E.proditor	6.99	7.08471	3.48714	5.71188	4.78	4.02722	34.6389	3.09706	6.02222	6.99118	2.94813	4.08353	5.05111	3.03111	6.02111	6.04556	11.77	4.00111	19.8033	3.40778	20.1214	4.9575	16.9729	12.5057	3	6.6275
2009-3	2009	Yunnan Lijiang	A.chevrieri	6.98937	7.08	3.48714	5.70812	4.782	4.02944	34.6517	3.10059	6.01944	6.99706	2.88437	4.07529	5.03667	3.03111	6.01778	6.03667	9.76	3.99111	19.8	3.40667	21.1686	4.87917	16.9729	12.5143	3	6.61875
2014-1	2014	Yunnan Lijiang	A.chevrieri	7	7	5	6.02063	5	4	34.9111	3	6.02278	6.98941	2.95375	4.08353	5.03722	3.03556	6.01889	6.04667	10	4.09111	19	3.03556	21.1814	4.95083	18	15	3.0325	7.09
2014-2	2014	Yunnan Lijiang	A.chevrieri	7	7	4	6.02063	5	4	34.9111	3	6.02278	6.98941	2.95375	4.08353	5.03722	3.03556	6.01889	6.04667	10	4.09111	19.8111	3.03556	21.1814	4.95083	17	11	3.0325	7.09
2014-3	2014	Yunnan Lijiang	E.miletus	7	7	4	6.02063	5	4	34.9111	3	6.02278	6.98941	2.95375	4.08353	5.03722	3.03556	6.01889	6.04667	10	4.09111	20	3.03556	21.1814	4.95083	17	9	3.0325	7.09
2014-5	2014	Yunnan Lijiang	A.chevrieri	7	7	4	6.02063	5	4	34.9111	3	6.02278	6.98941	2.95375	4.08353	5.03722	3.03556	6.01889	6.04667	10	4.09111	19.8111	3.03556	21.1814	4.95083	17	22	3.0325	7.09
2014-7	2014	Yunnan Lijiang	A.chevrieri	7	7	4	6.02063	5	4	34.9111	3	6.02278	6.98941	2.95375	4.08353	5.03722	3.03556	6.01889	6.04667	10	4.09111	19.8111	3.03556	19	4.95083	17	13	3.0325	7.09
XZ1	1978	Tibet	M.himalayana	7	8	4.07286	5.965	5	3	34.8928	3	6.01944	7.05059	3	4	5	3	10.1422	5.02444	9	5.11556	18.8	9.06111	18.0557	3.91333	15	7.15571	6.1425	7.0875
XZ2	1978	Tibet	M.himalayana	7	8	4.05143	6.02375	5	3	35	3	6.01944	7.04882	3	4	5	3	10.1933	7.07444	9	5.11444	18.7911	8.03556	17.0014	3.91167	15	7.14286	6.14	7.0825
XZ5	2011	Tibet	M.himalayana	7	8	4.07571	5.975	3	3	34.9067	3	6.02333	7.05412	3	4	5	3	10.1422	8.09333	9	5.12111	18.7911	10.0978	18.0386	3.90833	15	7.12857	6.14875	7.0875
XZ6	2011	Tibet	M.himalayana	7	8	4.07714	5.96063	3	3	34.8967	3	6.025	7.05235	3	4	5	3	10.1422	8.08556	9	5.11778	18.8044	10.0956	18.0443	3.9175	15	7.13571	6.14625	7.0875
XZ7	2011	Tibet	M.himalayana	7	8	4.07429	5.96687	3	3	34.8861	3	6.02167	7.05118	3	4	5	3	11.1744	8.09333	9	5.10667	18.7967	10.0922	18.0429	3.90917	15	7.11286	6.1475	7.09625
XZ8	2011	Tibet	M.himalayana	7	8	4.08143	5.96875	3	3	35	3	6.02444	7.05412	3	4	5	3	10.1411	9.11111	9	5.11444	18.7967	9.06333	18.0443	3.90667	15	7.11857	6.15125	7.095
SC1	2009	Sichuan	M.himalayana	7	8	4.07714	5.96687	5	4	34.9333	6	6	7.05235	2.94813	4.07471	5.04611	3.025	9.10667	7.06333	8.77714	5	19.79	8.37889	17.0014	4.95583	15.9229	5.56286	6.1425	5.55375
SC2	2009	Sichuan	M.himalayana	7	8	4.07857	5.96063	5	4	34.9489	6	6	7.05471	2.94813	4.07706	5.04611	3.025	9.10222	7.06111	8.77	5.00889	19.7889	8.39	16.9886	4.95583	15.9186	5.56429	6.1425	5.555
SC3	2009	Sichuan	M.himalayana	7	8	4.07857	5.96438	5	4	34.9278	6	6	7.04765	2.94813	4.07353	5.05056	3.02667	9.11111	7.07111	8.77	5.00889	19.7967	8.38	16.9929	4.95	15.9229	5.56429	6.1525	5.56125
SC5	2009	Sichuan	M.himalayana	7	8	4.07857	5.96063	5	4	34.9533	6	6	7.06235	2.95375	4.07353	5.04611	3.02333	9.10222	7.06333	8.77714	5.00667	19.7822	8.39889	16.9886	4.95583	15.92	5.57571	6.14375	5.5575
SC6	2011	Sichuan	M.himalayana	7	8	4.05714	5.9775	5	4	35	3	6.02056	7.05118	3	3	5	3	6.02556	8.08667	8	5.11333	19.8033	8.03556	18.0329	4.95583	17	11.0971	6.14	6.06
