# Supplementary material for: Ten years of surveillance of the Yulong plague focus in China and the molecular typing and source tracing of the isolates
Source: PLoS Negl Trop Dis. 2018 Mar 30;12(3):e0006352. doi: 10.1371/journal.pntd.0006352 (PMC5895057; doi:10.1371/journal.pntd.0006352)
Supplement: S3 Table — (XLSX) [file pntd.0006352.s003.xlsx]

## Sheet: TableS1
Table S3：The profiles of 26 VNTR in MLVA “14+12” Scheme of 81 representative Y. pestis and 2 Y. pseudotuberculosis strains
Strain ID	Sub-population	Year	Location	Repeat numbers
				yp3057ms09	yp4425ms38	yp0718ms41	yp3060ms56	yp3236ms73	M15	M21	M22	M23	M25	M28	M29	M33	M34(ms62)	M43	M58(ms04)	M61	N0865	N1606	N2117	N2486	N2577	N2896	N2976	N3773	N3779
945	0.ANT1	1994	Xinjiang Shawan,China	33	8	7	7	6	5	4	13	3.85714	11.8571	8	4	23	3	4.08333	6.94118	8	3.94444	3	6	3	7	5.75	4	7.88889	4
2330	0.ANT2	2003	Xinjiang Wenquan,China	40.3333	8.0625	6.82353	8.125	5.83333	5	3	20.2857	22.1429	10.7143	7.125	3.5	18.8889	5	5.08333	6	5.94444	3.94444	3	6	3	13	5.75	4	7.88889	5
2506	2.MED1	2005	Xingjiang Mosuowan,China	24	8.9375	5	8.9375	4.77778	4	5	12	8	9.71429	5	3	18.8889	9	10.1667	6	4	3.94444	4	4	3.94118	7	2.6875	4	5.88889	3.94118
7338	2.MED2	1973	Xinjiang Hetian,China	25	6	5	9	5	4	5	21.2857	7	8.71429	8.875	3	20.8889	10	5.08333	6	4.94444	4.94444	3	6	3.94118	7	4.6875	4	7.77778	5
34008	2.ANT2	1968	Tibet Zhongba,China	25	8	5	8	6	5	4	20.2857	7	11.7143	7	4	22	6	7.16667	5.94118	4	5.94444	4	5	3.94118	8	5.75	4	9.11111	5
34202	2.ANT1	1990	Tibet Pulan,China	24.0556	7.9375	4.88235	9.0625	5.72222	5	4	22	6	11.7143	12	4	22	5	6.16667	6	4	4.94444	4	3	3.94118	8	5.75	4	5.88889	5
91001	0.PE4	1970	China	9	8	7	8	5.16667	3	3	13	7	14	5	12.5	23	8	3	6	6	4	3	10	2	9	4	5	2	4
351001	2.ANT2	1996	Tibet Qushui,China	25	8	5	9	6	5	4	25.1429	7	12.7143	5	4	22	4	7.16667	6	4	5.94444	4	8	3.94118	9	4.6875	4	6.88889	5.94118
620024	0.PE7	1962	Qinghai Xinghai,China	9	7	7	8	6	6	5.85714	19.1429	6	9.85714	3	8	15	8		5	3	4.05556	4	2.88889	2	5	4	4	2.88889	4
A1956001	0.ANT3	1956	Xinjiang Wuqia,China	33	8	7	7	6	5	3	26.1429	8.14286	16.8571	6	5.125	23	5	7.16667	6.94118	6	3.94444	3	4	3	11	4.6875	4	3.88889	5
A1966001	0.ANT1	1966	Xinjiang Wuqia,China	33	7	7	6	5	5	5.85714	16.1429	3.85714	14.8571	3	4	24	8	3	6	6	3.94444	5.11111	6	3	6	7.75	4	6.88889	4
A1973001	2.MED2	1973	Xinjiang Wuqia,China	25	6	5	9	5	4	5	21.2857	7	8.71429	9	3	20.8889	10	5.08333	6	4.94444	4.94444	3		3.94118	7	4.75	4	7.88889	5
A1992001	0.ANT3	1992	Xinjiang Wuqia,China	33	8	7	7	6	5	4	24.1429	6	19	5	5	23	6	7.16667	6	6	3.94444	3	6	3	11	5.75	4	5.88889	5
Angola	0.PE3	<1984	Angola	27	7	7	5	4	5	4	9	5	6	6	3.5		10	5	4		3	5	1	2	4	4	4	2	3
Antiqua	1.ANT1	1965	Congo	37.0556	7	7	7	6	3	5	20	8	12	4	5	18	5	4	5		5	6	3	2	14	2.6875	4	4	4
B21959001	0.ANT1	1959	Xinjiang Manasi,China	33	8	7	7	6	4	4	13	3.85714	13.8571	8	4	22	5	4.08333	6	10.0556	3.94444	3	8	3	7	6.75	4	9.88889	4
B21972002	0.ANT1	1972	Xinjiang Hutubi,China	33	8	7	7	5	5	6	17.2857	3.85714	15.8571	3	4	24	8	3	6	6	4.11111	6	6	3	6	7.75	4	6.88889	4
B21984003	0.ANT1	1984	Xinjiang Changji,China	33	8	7	7	6	4	4	15.1429	3.85714	13.8571	8	4	22	6	4.08333	6	10.0556	3.94444	3	7	3	7	6.8125	4	11	4
B31965001	0.ANT1	1965	Xinjiang Jinghe,China	33	8	7	6	5	5	5.85714	16.1429	3.85714	14.8571	3	4	24	8	3	6	6	4.94444	5	6	3	6	7.75	4	6.88889	4
B31965002	2.ANT3	1965	Xinjiang Jinghe,China	12	8	5	10	6	3.8	4	30.1429	7	13.7143	7	4	22	10.8889	5.08333	6.94118	4	5.94444	5	9	3	12	5.75	4	5.77778	5
B31981001	0.ANT1	1981	Xinjiang Jinghe,China	33	8	7	6	5	5	5.85714	17.2857	3.85714	14.8571	3	4	24	8	3	6	6	4.11111	5	6	3	6	7.75	4	6.88889	4
B31983002	0.ANT1	1983	Xinjiang Wusu,China	33	8	7	6	5	5	5.85714	17.1429	3.85714	14.8571	3	4	24	9	3	6	6	4.05556	5	6	3	6	7.75	4	6.88889	4
B41976001	0.ANT1	1976	Xinjiang Nileke,China	33	8	7	6	5	5	5.85714	16.1429	3.85714	13.4286	4	4	22	5	4.08333	6.94118	6	3.94444	4	6	3	6	5.75	4	8.88889	4
B41976003	0.ANT1	1976	Xinjiang Nileke,China	33	8	7	6	5	5	5.85714	16.1429	3.85714	13.8571	4	4	22	5	4.08333	6.94118	6	3.94444	4	6	3	6	5.75	4	8.88889	4
B42003004	0.ANT2	2003	China	36	8	7	8	6	5	3	20	22	11	7	4.5	19	5	5	6	6	4	3	6	3	13	5.6875	4	8	5
C1954001	1.IN2	1954	Qinghai Guinan,China	33	7	7	7	6	5	4	18.2857	13	16.8571	6	5	22	11	4.08333	7.94118	4	4.94444	8	7	3	9	2.6875	2.94444	4.88889	4
C1960001	1.IN2	1960	Qinghai Tongren,China	33	7	7	7	6	5	4	16.1429	11	17.8571	5	4	20.8889	17.1111	5.08333	7.94118	4	4.94444	6	5	3	7	2.6875	2.94444	2.88889	4
C1962003	1.IN2	1962	Qinghai Xinghai,China	33	7	7	7	6	5	4	16.1429	15.1429	15.8571	7	5	18.8889	8	5.08333	7.94118	4	4.94444	7	4	3	8	2.6875	2.94444	4.88889	4
C1970005	1.IN2	1970	Qinghai Gonghe,China	33	7	7	7	6	5	4	18.2857	11	14.7143	6	5	19.8889	19.1111	5.08333	7.94118	4	4.94444	5	11	3	9	2.6875	2.94444	4.88889	2.94118
C1972001	3.ANT1	1972	Qinghai Lenghu,China	33	8	7	8	4	5	4	16.1429	12	16.8571	7	6.125	20.8889	7	8.16667	6.94118	8.05556	4.94444	4	5	3	8	3.625	4	4.88889	3.94118
C1975003	1.IN2	1975	Qinghai Yushu,China	33	7	7	7	6	5	4	15.1429	7	19.1429	5	5	18.8889	4	4.08333	9	3	4.94444	7	7	3	9	2.6875	2.94444	6.77778	4
C1976002	1.IN2	1976	Tibet Naqu,China	33	7	7	7	6	5	4	18.2857	7	14.8571	6	6	17.8889	12.8889	4.08333	7.94118	3	4.94444	8.22222	10	3	9	2.6875	2.94444	4.77778	4
C1979002	1.IN2	1979	Qinghai Mangya,China	33	7	7	7	6	5	4	19.1429	11	15.8571	8	5	19.8889	21.8889	5.08333	7.94118	4	4.94444	5	11	3	10	2.6875	2.94444	4.88889	2.94118
C1980002	1.IN2	1980	Qinghai Qumalai,China	33	7	7	7	6	5	4	18.2857	7	11.7143	6	6	18.8889	13	3	7.94118	3	4.94444	7	8	3	9	2.6875	2.94444	4.88889	4
C1989001	1.IN2	1989	Qinghai Zhaduo,China	33	7	7	7	6	5	4	24.1429	6	14.7143	5	6	18.8889	18.1111	5.08333	7.94118	3	4.94444	7.33333	7	3	7	2.6875	2.94444	5.88889	4
C1994002	1.IN2	1994	Tibet Biru,China	33	7	7	7	6	5	4	19.2857	7	14.7143	6	6	17.8889	13	4.08333	7.94118	3	4.94444	8.22222	9	3	9	2.6875	2.94444	4.88889	4
C2000001	1.IN2	2000	Qinghai Delingha,China	33	7	7	7	6	5	4	17.1429	11	15.8571	8	5	19.8889	20	5.08333	4	4	4.94444	5	8	3	9	2.625	2.94444	4.88889	2.94118
CMCC8211	0.ANT1	1982	Xinjiang Jinghe,China	33	8	7	7	6	4	4	13	3.85714	13.8571	8	4	22	5.11111	4.08333	6	10.0556	4.11111	3	9	3	7	6.75	4	9.88889	4
CMCC90027	2.MED3	1970	Inner Mongolia sunitezuoqi,China	25	6	5	8	5	5.8	3	23.1429	8	9.71429	14	3	19.8889	23.1111	5.08333	6	4	4.94444	4	5	3.94118	8	4.6875	4	7.88889	5
D1964001	1.IN2	1964	Qinghai Menyuan,China	33	7	6	7	6	5	4	13	7	16.8571	6	5	18.8889	14	5.08333	8	4	4.94444	5	8	3	12	2.6875	2.94444	5.88889	4
D1964002	1.IN2	1964	Qinghai Menyuan,China	33	7	6	7	6	5	4	13	7	16.8571	6	5	19.8889	17.1111	5.08333	7.94118	4	4.94444	5	8	3	13	2.6875	2.94444	5.88889	4
D1982001	1.IN2	1982	Gansu Sunan,China	33	7	6	7	6	5	4	14	7	19	6	5	19.8889	21	5.08333	8	4	4.94444	5	8	3	12	2.625	2.94444	5.88889	3.94118
D1984001	1.IN2	1984	Gansu Sunan,China	40.3333	7.9375	5.94118	7.25	5.77778	5	4	13	8	15.8571	6	5	19.8889	16	5.08333	7.94118	4	4.94444	5	8	3	11	2.6875	2.94444	5.88889	4
D1991004	1.IN2	1991	Qinghai Zeku,China	33	7	7	7	6	5	4	15.1429	7	15.8571	6	4	19.8889	17.1111	5.08333	10	4	4.94444	5	7	3	12	2.6875	2.94444	4.88889	4
D1991005	1.IN2	1991	Qinghai Zeku,China	33	7	7	7	6	5	4	15.1429	7	15.8571	6	4	19.8889	17.1111	5.08333	10	4	4.94444	5	7	3	12	2.6875	2.94444	4.88889	4
G1996006	2.ANT2	1996	Tibet Cuona,China	25	8	5	9	6	5	4	20.2857	5	13.7143	8	4	20.8889	6	6.08333	6	4	4.94444	4	4	3.94118	8	4.6875	4	8.88889	5
G1996010	2.ANT2	1996	Tibet Longzi,China	25.2222	7.875	5.05882	9.0625	5.77778	5	5.85714	19.2857	5	13.2857	7.875	4	20.8889	6	6.16667	6	4	4.94444	4	4	3.94118	8	4.6875	4	8.88889	5
H1954002	2.ANT3	1954	Heilongjiang Harbin,China	12	8	5	9	6	5	4	26.1429	7	12.8571	8	4	20.8889	11	7.16667	6.94118	4	5.94444	5	8	3	11	2.6875	4	5.88889	5
H1954003	1.IN2	1954	Inner Mongolia Baochang,China	33	7	7	7	6	5	4	15.1429	13	18.8571	6	4	20.8889	17.1111	5.08333	7.94118	4	4.94444	6	6	3	7	2.625	2.94444	2.88889	4
H1958004	2.MED3	1958	Jilin Guoqianqi,China	25	5	5	9	5	6.8	3	24.1429	8	9.71429	9	3	20.8889	9	6.16667	6	4	4.94444	3	5	3.94118	7	4.6875	4	9.88889	5
H1970003	2.ANT3	1970	Inner Mongolia Zhengxiangbaiqi,China	25	8	5	9	6	5	4	26.1429	6	12.7143	8	5	20.8889	8	7.16667	6.94118	4	5.94444	5	4	3	9	3.6875	5	3.88889	3.94118
H1972001	2.MED3	1972	Inner Mongolia Baochang,China	25	6	5	9	5	6.8	3	29.1429	8	10.7143	9.875	3	20.8889	11	6.16667	6	4	4.94444	4	6	3.94118	6	4.6875	4	4.88889	5
I1957001	2.MED3	1957	Inner Mongolia Erlianhaote,China	25	6	5	9	5	6.8	3	23.4286	8	10	9	3	20.8889	9	6.16667	6	4	4.94444	3	5	3.94118	7	4.6875	4	9.88889	5
I1969003	2.MED3	1969	Ningxia Lingwu,China	25	6	5	9	5	5.8	5	17.2857	7	12.7143	9	3	20.8889	12	6.16667	6	4	4.94444	6	11	3.94118	9	4.75	4	2.88889	4
I1970005	2.MED3	1970	Inner Mongolia Etuokeqi,China	25	6	5	9	5	5.8	3	20.2857	12	8.71429	13	3	20.8889	13	8.16667	5	4.44444	5	4	7	3.94118	7	5.75	4	6.88889	5
I1975001	2.MED3	1975	Ningxia Taole,China	25	6	5	9	5	5.8	3	20.2857	12	8.71429	14	3	20.8889	13	9.16667	5	4.44444	4.94444	4	6	3.94118	7	5.75	4	6.88889	5
I1986002	2.MED3	1986	Inner Mongolia Wulateqianqi,China	25	6	5	8	5	5	3	27.1429	9	9.71429	13	3	19.8889	13	5.08333	6	4	4.94444	3	6	3.94118	8	4.6875	4	4.88889	4
I1987004	2.MED3	1987	Ningxia Yanchi,China	25	6	5	8	5	5.8	3	24.1429	8	10.7143	14	3	20.8889	13	5.08333	6	4	4.94444	4	6	3.94118	8	4.6875	4	7.88889	5
I1991001	2.MED3	1991	Inner Mongolia Wulatezhongqi,China	25	6	5	9	5	7.8	3	28.1429	8	10.7143	13.875	3	19.8889	10	6.16667	6	4	4.94444	4	6	3.94118	6	4.75	4	4.77778	5
I1992002	2.MED3	1992	Inner Mongolia Chayouhouqi,China	25	6	5	9	5	7.8	3	28.1429	8	10.7143	13.875	3	20.8889	11	6.16667	6	4	4.94444	4	5	3.94118	6	4.6875	4	4.88889	5
I1997001	2.MED3	1997	Inner Mongolia Duolun,China	25	6	5	8	5	6.8	3	37.1429	8	10.7143	10.25	3	20.8889	11	6.16667	6	4	4.94444	4	2.11111	3.94118	5	4.75	4	6.88889	5
I1997003	2.MED3	1997	Inner Mongolia Siwangziqi,China	25	6	5	8	5	5.8	2	28.1429	7	12	8	3	20.8889	9	6.16667	5	4	4.94444	4	8	3.94118	6	4.6875	4	6.88889	5
I1998001	2.MED3	1998	Inner Mongolia Wushenqi,China	25	6	5	9	5	6.8	3	36.2857	8	10.7143	9.875	3	20.8889	11	6.16667	6	4	4.94444	4	2	3.94118	5	4.75	4	6.88889	4.94118
I2001001	2.MED3	2001	Shanxi Dingbian,China	25	6	5	9	5	6.8	3	36.1429	8	10.7143	5	3	20.8889	11	6.16667	6	4	4.94444	4	2	3.94118	5	4.75	4	6.88889	5
IP31758	outgroup				8.0625	6	4.9375	5	1.8	2	10	4	8	3		3				3	4	9			7		2	5
IP32953	outgroup			40.1111	11	7	5	5		2	21	3	9	11		5	17	2	3	2.94444	4	7		2	35.2857		3	9
J1963002	2.MED3	1963	Gansu Huining,China	25	6	5	10	5	5.8	5.85714	18.1429	6	11.7143	11	3	20.8889	10	6.16667	6	4	4.94444	6	7	3.94118	10	4.6875	4	2.88889	3.94118
J1977003	2.MED3	1977	Gansu Jingyuan,China	25	6	5	9	5	5.8	5	18.2857	6	12.8571	15	3	20.8889	11	6.16667	6	4	4.94444	6	8	3.94118	9	4.6875	4	2.88889	3.94118
J1978002	2.MED3	1978	Ningxia Haiyuan,China	25	6	5	9	5	5.8	3	17.1429	7	12.8571	8.875	3	19.7778	13	6.16667	6	4	5	6	8	3.94118	9	4.6875	4	2.88889	4
K11972003	2.MED2	1972	Xinjiang Luopu,China	25	6	5	9	5	4	5	20.2857	7	8.71429	8.875	3	12.8889	10	5.08333	6	4.94444	4.94444	3	6	3.94118	7	4.6875	4	6.88889	5
K11973001	2.MED2	1973	Xinjiang Hetian,China	25	6	5	8	5	4	5	20.2857	7	8.71429	9	3	12.8889	10	5.08333	6	4.94444	4.94444	3	6	3.94118	7	4.75	4	6.88889	5
K11973002	2.MED2	1973	China	24	6	5	8	5	4	5	20	7	9	10	4	13	10	5	6	4.94444	5	3	6	4	7	4.6875	4	7	5
K21985002	1.IN1	1985	Xinjiang Ruoqiang,China	33	7	7	7	6	5	4	20.2857	9	13.7143	6	6	15	16	5.08333	7.94118	4	3.94444	8	7	3	8	2.6875	2.94444	3.88889	4
K21985006	1.IN1	1985	Xinjiang Ruoqiang,China	33	7	7	7	6	5	4	20.2857	9	13.7143	6	6	15	16	5.08333	7.94118	4	3.94444	8	7	3	8	2.6875	2.94444	3.88889	4
K21987003	0.ANT1	1987	Xinjiang Qiemo,China	33	8	7	6	5	5	5.85714	17.1429	3.85714	13.8571	3	4	24	9	3	6	6	4.05556	5	6	3	6	7.75	4	6.88889	4
KIM	2.MED1	1968	Kurdistan	23	6	5	9	5	4	5	14	6	10	6	4	22	10	6	6	3.94444	4	8	7	4	7	4.6875	4	6	5
M0000002	0.PE4	2001	Qinghai Chengduo,China	9	8	7	8	6	4	5.85714	14	5	12.8571	4	10.5	25	12	4.08333	6	6	4.05556	3	6	2	5	4	5	2	4
M1997001	0.PE4	1997	Sichuan Shiqu,China	9	8	7	8	6	4	4	14	5	13.8571	4	10.5	24	10	4.08333	6	6	4.11111	3	4	2	5	4	5	2	4
M2001009	0.PE4	2001	Qinghai Chengduo,China	9	8	7	8	6	4	5.85714	13.8571	5	13.2857	4	10.5	25	12	4.08333	6	6	4.05556	3	3.77778	2	5	4	5	2	4
Nepal516	2.ANT1	1967?	Nepal	24	8	5	9	6	4	4	20	6	11	8	5	24	4	7	6	3.94444	6	3	5	4	8	4.6875	4	6	5
PestoidesA	0.PE4	NA	FSU	10	7	7	8	6	4	4	14	9	10	3	12	23	6	3	5	11.1111	4	3	2	2	6	5	4	3	4
PestoidesF	0.PE2	<1984	USSR	6	8	6	6	3	4	6	22	6	16	3	13		12	3	5	5.05556	5	4	2	3	8	6	4	5	5
UG05	1.ANT1	2004	Uganda	37	6	7	7	6	2	7	12	6	10	5	4		13	4	5		5	7	2	2	11	2.6875	4	4	4
